# Supplementary material for: Apicortin, a Constituent of Apicomplexan Conoid/Apical Complex and Its Tentative Role in Pathogen—Host Interaction
Source: Trop Med Infect Dis. 2021 Jun 30;6(3):118. doi: 10.3390/tropicalmed6030118 (PMC8293464; doi:10.3390/tropicalmed6030118)
Supplement: Supplementary file 1 [file tropicalmed-06-00118-s001.zip]

Archive with 1 entries (1 files):
- tropicalmed-1262391-supplementary.pdf
